# Supplementary material for: GW-2974 and SCH-442416 modulators of tyrosine kinase and adenosine receptors can also stabilize human telomeric G-quadruplex DNA
Source: PLoS One. 2022 Dec 7;17(12):e0277963. doi: 10.1371/journal.pone.0277963 (PMC9728906; doi:10.1371/journal.pone.0277963)
Supplement: S3 File — (XLSX) [file pone.0277963.s003.xlsx]

## Sheet: Sheet1
		Melting curve or quadruplex and GW (17/10/2011)
		Quadruplex				Quadruplex and GW
		Temp	nm	CD[mdeg]		Temp	nm	CD[mdeg]
		21.8	294	5.3841		21.4	292	6.94111
		25.4	294	6.25488	7.19311	25.2	292	7.01036
		30	294	6.26433	7.20398	29.7	291	7.18427
		34.8	293	5.94244	6.83381	34.8	291	6.92786
		39.8	293	5.77459	6.64078	39.8	291	6.82104
		45	293	5.51788	6.34556	45.2	291	6.5472
		50	292	5.08611	5.84903	51.9	291	6.25041
		54.7	292	4.63409	5.3292	55	291	5.83265
		59.9	292	3.71131	4.26801	59.7	291	5.5258
		65.2	292	2.19683	2.52635	64.8	291	4.97927
		70.1	293	0.110545	0.127127	70.1	291	3.93066
		75.6	292	-1.70811	-1.96433	75.4	291	1.79584
		80.1	292	-2.44803	-2.81523	80.3	291	-0.65684
		85.1	292	-2.72799	-3.13719	85.1	291	-1.97526
		90	292	-2.87801	-3.30971	90	291	-2.60454
		94.9	293	-2.74048	-3.15155	95	291	-2.52086
		Quadruplex, old				Quadruplex and SCH
		Temp	nm	CD[mdeg]		Temp	nm	CD[mdeg]
		21.8	294	5.3841		25.6	293	3.58228
		25.4	294	6.25488		30	292	3.65194
		30	294	6.26433		34.9	292	3.60808
		34.8	293	5.94244		40	291	3.43197
		39.8	293	5.77459		45.2	291	3.26548
		45	293	5.51788		50	291	3.20363
		50	292	5.08611		55.1	291	3.04501
		54.7	292	4.63409		59.6	291	2.71335
		59.9	292	3.71131		65	290	2.33012
		65.2	292	2.19683		70.1	290	1.45746
		70.1	293	0.110545		75.3	290	-0.00800195
		75.6	292	-1.70811		80.1	290	-1.52733
		80.1	292	-2.44803		85.1	290	-2.50429
		85.1	292	-2.72799		89.9	290	-2.86985
		90	292	-2.87801		94.9	290	-2.78816
		94.9	293	-2.74048
		Quadruplex, new
		Temp	nm	CD[mdeg]
		24.8	293	4.95387
		30.1	293	4.9529
		35	293	5.03543
		39.9	293	4.90872
		45	293	4.55437
		50	293	4.25315
		55	293	3.67551
		59.9	293	2.8792
		65.2	293	1.46693
		70.1	293	-0.351759
		75.4	293	-1.9046
		80.4	293	-2.68544
		84.9	293	-2.94759
		90	293	-2.89637
		94.7	293	-2.88832

## Sheet: Sheet2
	Quadruplex
	Temp	CD [mdeg	ΔCD	ΔT	­ΔCD/ΔT
	21.8	5.3841	0.87078	3.6	-0.241883
	25.4	6.25488	0.00945	4.6	-0.00205435
	30	6.26433	-0.32189	4.8	0.0670604
	34.8	5.94244	-0.16785	5	0.03357
	39.8	5.77459	-0.25671	5.2	0.0493673
	45	5.51788	-0.43177	5	0.086354
	50	5.08611	-0.45202	4.7	0.0961745
	54.7	4.63409	-0.92278	5.2	0.177458
	59.9	3.71131	-1.51448	5.3	0.285751
	65.2	2.19683	-2.08628	4.9	0.425772
	70.1	0.110545	-1.81866	5.5	0.330665
	75.6	-1.70811	-0.73992	4.5	0.164427
	80.1	-2.44803	-0.27996	5	0.055992
	85.1	-2.72799	-0.15002	4.9	0.0306163
	90	-2.87801	0.13753	4.9	-0.0280673
	94.9	-2.74048	2.74048	-94.9	0.0288776
	Quadruplex-GW
	Temp	CD [mdeg	ΔCD	ΔT	­ΔCD/ΔT
	21.4	6.94111	0.06925	3.8	-0.0182237
	25.2	7.01036	0.17391	4.5	-0.0386467
	29.7	7.18427	-0.25641	5.1	0.0502765
	34.8	6.92786	-0.10682	5	0.021364
	39.8	6.82104	-0.27384	5.4	0.0507111
	45.2	6.5472	-0.4472	6.7	0.0667463
	51.9	6.1	-0.26735	3.1	0.0862419
	55	5.83265	-0.30685	4.7	0.0652872
	59.7	5.5258	-0.54653	5.1	0.107163
	64.8	4.97927	-1.04861	5.3	0.197851
	70.1	3.93066	-2.13482	5.3	0.402796
	75.4	1.79584	-2.45268	4.9	0.500547
	80.3	-0.65684	-1.31842	4.8	0.274671
	85.1	-1.97526	-0.62928	4.9	0.128424
	90	-2.60454	0.08368	5	-0.016736
	95	-2.52086	2.52086	-95	0.0265354
