# Supplementary material for: GW-2974 and SCH-442416 modulators of tyrosine kinase and adenosine receptors can also stabilize human telomeric G-quadruplex DNA
Source: PLoS One. 2022 Dec 7;17(12):e0277963. doi: 10.1371/journal.pone.0277963 (PMC9728906; doi:10.1371/journal.pone.0277963)
Supplement: S4 File — (XLSX) [file pone.0277963.s004.xlsx]

## Sheet: Sheet1
		STOCK, DNA		8e-08
		Folds	ctDNA	Tel-Flu	TQ			Folds	ctDNA	Tel-Flu	TQ
		0	0	1e-09	1e-09			0	0	1.6e-10	1.6e-10
		10	1e-08	1e-09	1e-09			10	1.6e-09	1.6e-10	1.6e-10
		50	5e-08	1e-09	1e-09			50	8e-09	1.6e-10	1.6e-10
		100	1e-07	1e-09	1e-09			100	1.6e-08	1.6e-10	1.6e-10
								STOCK	M	TOTAL	V	BUFFER
								1e-08	1.6e-10	2000	32	1968
		Stock= 1x10-8M		stock = 8x10-8M			Stock= 1x10-8M
		Tel-Flu		ctDNA			Drug		Buffer	Total
		M	V	M	V	Folds	M	V
		5e-10	20	0	0	0	5e-10	20	360	400
		5e-10	20	5e-09	25	10	5e-10	20	335	400
		5e-10	20	2.5e-08	125	50	5e-10	20	235	400
		5e-10	20	5e-08	250	100	5e-10	20	110	400
		Stock= 1x10-8M		stock = 1x10-7M			Stock= 1x10-8M
		Tel-Flu		Tel-Duplex			Drug		Buffer	Total
		M	V	M	V	Folds	M	V
		5e-10	20	0	0	0	5e-10	20	360	400
		5e-10	20	5e-09	20	10	5e-10	20	340	400
		5e-10	20	2.5e-08	100	50	5e-10	20	260	400
		5e-10	20	5e-08	200	100	5e-10	20	160	400

## Sheet: Sheet2
							GW
		Stock= 1x10-8M		stock = 8x10-8M			Stock= 1x10-8M
		Tel-Flu		ctDNA			Drug		Buffer	Total	Fluorescence
		M	V	M	V	Folds	M	V			1	2	3	Av
		5e-10	100	0	0	0	5e-10	100	1800	2000	87.21	87.39		87.3
		5e-10	100	5e-09	125	10	5e-10	100	1675	2000	89	88.82		88.91
		5e-10	100	2.5e-08	625	50	5e-10	100	1175	2000	91.06	91.74		91.4
		5e-10	100	5e-08	1250	100	5e-10	100	550	2000	93.97	93.3		93.635
		Stock= 1x10-8M		stock = 1x10-7M			Stock= 1x10-8M
		Tel-Flu		Tel-Duplex			Drug		Buffer	Total	Fluorescence
		M	V	M	V	Folds	M	V			1	2	3	Av
		5e-10	100	0	0	0	5e-10	100	1800	2000	85.71	84.95		85.33
		5e-10	100	5e-09	100	10	5e-10	100	1700	2000	86.13	85.72		85.925
		5e-10	100	2.5e-08	500	50	5e-10	100	1300	2000	87.49	87.42		87.455
		5e-10	100	5e-08	1000	100	5e-10	100	800	2000	88.14	87.9		88.02
